# Supplementary material for: Cannabinoids Accumulation in Hemp (Cannabis sativa L.) Plants under LED Light Spectra and Their Discrete Role as a Stress Marker
Source: Biology (Basel). 2021 Jul 24;10(8):710. doi: 10.3390/biology10080710 (PMC8389281; doi:10.3390/biology10080710)
Supplement: Supplementary file 1 [file biology-10-00710-s001.zip]

Archive with 1 entries (1 files):
- biology-1215694-supplementary.pdf
